# Supplementary material for: An MYB-Related Transcription Factor, UpMYB-PHL, Is Involved in Salt Tolerance by Coordinating Phosphorus Transporter and Energy Metabolism in Ulva prolifera
Source: Biology (Basel). 2026 Jul 1;15(13):1050. doi: 10.3390/biology15131050 (PMC13360470; doi:10.3390/biology15131050)
Supplement: Supplementary file 1 [file biology-15-01050-s001.zip]

Archive with 3 entries (3 files):
- biology-4396087-File S1.pdf
- biology-4396087-Table S1.xlsx
- biology-4396087-Table S2.xlsx
