# Supplementary material for: An MYB-Related Transcription Factor, UpMYB-PHL, Is Involved in Salt Tolerance by Coordinating Phosphorus Transporter and Energy Metabolism in Ulva prolifera
Source: Biology (Basel). 2026 Jul 1;15(13):1050. doi: 10.3390/biology15131050 (PMC13360470; doi:10.3390/biology15131050)
Supplement: Supplementary file 1 [file biology-15-01050-s001.zip › biology-4396087-Table S1.xlsx]

## Sheet: Sheet1
Primers and sequences used in this experiment
Application	Primer Name	Sequence (5' → 3')
Gene Cloning	UpMYB-PHL-F	ATGGGCAAAGTGCCGGCC
	UpMYB-PHL-R	TCATGTATTGAAAGCCAGGCCA
	Pro1PHT1-F	ACCCAAAGGTTGCTCACC
	Pro1PHT1-R	TCGTTGCAGCTCATCTATCAC
	Pro1PHT2-F	GATGGCCTTGGCGGTCTTAT
	Pro1PHT2-R	TGCGCCGGATAAAGAACAGT
	Pro1PHT3-F	ATCGTCGTGGAGACGAGCTT
	Pro1PHT3-R	CGAAATCTTGCGGTTGAGCG
RT-qPCR	UpMYB-PHL-qPCR-F	CGAATCAGGTGGACGAATGA
	UpMYB-PHL-qPCR-R	TGTGCTCCAGAATCCCTTTG
	18S rRNA-F (Reference)	CGCAACTCCCGACTCACGAGGGG
	18S rRNA-R (Reference)	ACCGGACCATGTGGCCCAGAAT
Overexpression	pChlamy-3-UpMYB-PHL-F	GAGATTCGAGGTACCAT ATGGGCAAAGTGCCGGCC
	pChlamy-3-UpMYB-PHL-R	CAGAGATCTCTAGAGTGGTGGTGGTGGTGGTG TGTATTGAAAGCCAGGCCA
Yeast Two-Hybrid	pGBKT7-UpMYB-PHL-F	ATGGAGGCCGAATTC ATGGGCAAAGTGCCGGCC
	pGBKT7-UpMYB-PHL-R	CAGGTCGACGGATCC TCATGTATTGAAAGCCAGGCCA
	pGADT7-UpGAPDH-F	GATTACGCTCATATG GCATCCCACCTGCTGAAGTACG
	pGADT7-UpGAPDH-R	ACCCGGGTGGAATTC TTACTCCTCCCACTTCTGGGCG
Yeast One-Hybrid	pGADT7-UpMYB-PHL-F	GATTACGCTCATATGATGGGCAAAGTGCCGGCC
	pGADT7-UpMYB-PHL-R	ACCCGGGTGGAATTCTCATGTATTGAAAGCCAGGCCA
	pAbAi-Pro1PHT1-F	CTTGAATTCGAGCTCACCCAAAGGTTGCTCACC
	pAbAi-Pro1PHT1-R	AGCACATGCCTCGAGTCGTTGCAGCTCATCTATCAC
	pAbAi-Pro1PHT2-F	CTTGAATTCGAGCTC GATGGCCTTGGCGGTCTTAT
	pAbAi-Pro1PHT2-R	AGCACATGCCTCGAG TGCGCCGGATAAAGAACAGT
	pAbAi-Pro1PHT3-F	CTTGAATTCGAGCTC ATCGTCGTGGAGACGAGCTT
	pAbAi-Pro1PHT3-R	AGCACATGCCTCGAG CGAAATCTTGCGGTTGAGCG
Dual-Luc	MYB-PHL-SK-F	GCGGCCGCTCTAGAA ATGGGCAAAGTGCCGGCC
	MYB-PHL-SK-R	CTTGATATCGAATTC TCATGTATTGAAAGCCAGGCCA
	Pro1PHT1-Luc-F	GGCGAATTGGGTACC ACCCAAAGGTTGCTCACC
	Pro1PHT1-Luc-R	ACCGCGGTGGCGGCC TCGTTGCAGCTCATCTATCAC
