# Supplementary material for: An MYB-Related Transcription Factor, UpMYB-PHL, Is Involved in Salt Tolerance by Coordinating Phosphorus Transporter and Energy Metabolism in Ulva prolifera
Source: Biology (Basel). 2026 Jul 1;15(13):1050. doi: 10.3390/biology15131050 (PMC13360470; doi:10.3390/biology15131050)
Supplement: Supplementary file 1 [file biology-15-01050-s001.zip › biology-4396087-Table S2.xlsx]

## Sheet: Sheet1
The protein sequence of UpMYB-PHL and homologous MYB-related proteins from selected algae and plants
Oryza sativa PHR2 (Q6Z156.1)	MERISTNQLYNSGIPVTVPSPLPAIPATLDENIPRIPDGQNVPRERELRSTPMPPHQNQSTVAPLHGHFQ SSTGSVGPLRSSQAIRFSSVSSNEQYTNANPYNSQPPSSGSSSTLNYGSQYGGFEPSLTDFPRDAGPTWC PDPVDGLLGYTDDVPAGNNLTENSSIAAGDELAKQSEWWNDFMNYDWKDIDNTACTETQPQVGPAAQSSV AVHQSAAQQSVSSQSGEPSAVAIPSPSGASNTSNSKTRMRWTPELHERFVDAVNLLGGSEKATPKGVLKL MKADNLTIYHVKSHLQKYRTARYRPELSEGSSEKKAASKEDIPSIDLKGGNFDLTEALRLQLELQKRLHE QLEIQRSLQLRIEEQGKCLQMMLEQQCIPGTDKAVDASTSAEGT…
Zea mays ZmPHR1 (AEH96380.1)	MRKFNLMQSQKSRVLGAMSSSLPILPNPLKGSFPRPHNPQHIPMLRQLPDDSMPLCIDTHQSVSLHPRAG VIGVPYSGYTASPLDSVSNLDSQTMAAPFISQSSNFEALQSLSDNTPETHTKAAWFTSSMDVSPLNTDNI AASDVNQIHSIRPAMTSDESATQNDWWADIMNDDWKDILDATATDSHSKAMIQISNSATSLPAVNQSASS HSREICPVASPPNSSNASVAKQRMRWTPELHECFVDAVNQLGGSEKATPKGVLKLMKVDGLTIYHVKSHL QKYRTARYKPDLSEGTSEKRTATEELVLDLKTSMDLTEALRLQMEVQKRLHEQLEIQRKLQLRIEEQGKY LQMMFEKQSQSSTEKVQDPSSRDTTAKPSSNQSQSTNKDSGATM…
Arabidopsis thaliana PHR1 (Q94CL7.1)	MEARPVHRSGSRDLTRTSSIPSTQKPSPVEDSFMRSDNNSQLMSRPLGQTYHLLSSSNGGAVGHICSSSS SGFATNLHYSTMVSHEKQQHYTGSSSNNAVQTPSNNDSAWCHDSLPGGFLDFHETNPAIQNNCQIEDGGI AAAFDDIQKRSDWHEWADHLITDDDPLMSTNWNDLLLETNSNSDSKDQKTLQIPQPQIVQQQPSPSVELR PVSTTSSNSNNGTGKARMRWTPELHEAFVEAVNSLGGSERATPKGVLKIMKVEGLTIYHVKSHLQKYRTA RYRPEPSETGSPERKLTPLEHITSLDLKGGIGITEALRLQMEVQKQLHEQLEIQRNLQLRIEEQGKYLQM MFEKQNSGLTKGTASTSDSAAKSEQEDKKTADSKEVPEEETRKC…
Physcomitrella patens (XP_024360639.1)	MYQNKKFSTTSLMPQRSASQAPEPRGSSATGASTNSASSPGGGSGGGGSAAKQRLRWTPELHDRFVDAVT QLGGPDRATPKGVLRVMGVQGLTIYHVKSHLQKYRLAKYIPESSSDGGKSEKKNPADVLPTLDATSGIQI TEALRMQMEVQKRLHEQLEVQRHLQLRIEAQGKYLQKIIEEQQRIGSITNLQGTTETGAPAAEEANQRQV VSVVDAKPKLPLAPVTTSETPTSNSAATAPVSSSGLGLPQAAILLSQQLSENQYAYGTFMNPPLPEGSPV QGPSKRIRIEDGAGQPQTGQLATQQGPGIPQPGQTQGCVSGAFHPTQSDFQSGATFSPRQNGGSYTQDPL NQQSFPQLPPQAVFGNQAFLPANNTSTPVNAQVQGTGAQATSDR…
Chlamydomonas reinhardtii Psr1 (AAD55945.1)	MDKAERAAGGPNAASEDDWLLEFWPEPAADFPAPVAPMLSQHQDAAQLPEAMPQQQGLALGGYGLTQQPS DFMQTGMPGFDAFSSGKAATLGLPLLADPQRASTDGASALMNAAQQSSEYMLAPGMGGMPHLLAPSVGTA LPGTGHTGFADLSMGGMAGGIPGLGGPGIMHGQYFMQPQRAATGPAKSRLRWTPELHNRFVNAVNSLGGP DKATPKGILKLMGVDGLTIYHIKSHLQKYRLNIRLPGESGLAGDSADGSDGERSDGEGGVRRATSLERAD TMSGMAGGAAAALGRAGGTPGGALISPGLAGGTSSTGGMAAGGGGGGGLVTEPSISRGTVLNAAGAVATA APAAAAPAGGSAAVKRPAGTSLSSGSTASATRRNLEEALLFQME…
UpMYB-PHL	MGKVPAEGSSRTARQSSATLSACKNKKRIRWTNELHMRFERAVADLGGAQYATPKGILEHMNEPDVTIMHVKSHLQKYRLTLTADYQASQKSEALDAYAPVSTVSGSLSGKDGSSPRAEVHAMSPSEPQDWPEKSAGEPLSRVGSDEAARQKLVETIIQQHQMQKELRHQIQVQSELHKSLQDQHDLLQHHFQSHAAQQMSLHGLAFNT
Ectocarpus siliculosus (CBJ29351.1)	MPKEATCDVECAMKVEEIRIMSKKRKQSQRVGGGNGALASEEGANISAKAAKRPLSNSNGCGAGTQSAKS GGGGGGGSVPPPADQFSAASAGVAAPNLSKASSASAAGGGGGGGGGGGGGGGKDSKHAASRRRFVWSVPL HQDFVAAVFDVGLKCASPKLLLEMMPVVDGLTSEHIKSHLQKYRLHRQRSREEFLKSYNYLTDLDGGKSL GGGSAAATVAKAAAAAAGGGGGDDVKDFSPGRGRDAETPECGSSCDCVDTSKLSGGSGIGGGSNSLAETD GRGEAARSKSTTGFAQAASGDEGAKGSGGGAKASAQLAGGGTEAVGGAQRLQLPGEAAAGEVVNGALLLS HLELLAKGIDMQVKFHNHLREVVESQQQLQAQLVRQQGREHVPQ…
Phaeodactylum tricornutum PtPSR (EEC46873.1)	MSASANLFPSPPPFNPLARTFAAVPPNVNGSSVTMPIETPETVATPVTVEAPLTLPDAANLSNNGSSVVS NLMRVYESLTGHGDGETDLSNSYGKGPSPSEHTPLPQGHPSNNTAIHKSSYPLHIGSNTESATWSYETTD LPYRAPTGVNGNGIRLREGSVSESSDHVTVGGRSLRKRSAPAPPDSKDGNESSSSGGGGKSSRSSKVRRK GKDTDGRWSKRFTWPEDLHRDFVSAIFDVGLKQSSPSTILETMPKHADVTSERIKSHLQKYRLHRIKSKQ DFMTAYDATVRKLQKNGTGALKSLADAEVAAHLMHATVHNHPTDLDPSQLSESNDNASSKSQPHQTHPPA HNRKKGSLPHDALMLPQLTEKEKNSPLGTSMSYLMGLFFSLRQQ…
